# Supplementary material for: An integrated somatic and germline approach to aid interpretation of germline variants of uncertain significance in cancer susceptibility genes
Source: Front Oncol. 2022 Aug 25;12:942741. doi: 10.3389/fonc.2022.942741 (PMC9453486; doi:10.3389/fonc.2022.942741)
Supplement: Supplementary file 3 [file Table_3.xlsx]

## Sheet: Supplementary Table 3
	Supplementary Table 3 - List and annotation of all germline variants in each subject and the allelic somatic variants related to target genes
								In Silico Predictors
	Subjects	Variant Type	Variant	RefSeq Transcript	Clinvar ID	dbSNP	gnomAD Allele Frequency	REVEL	SIFT	Polyphen2	FATHMM	SpliceAI	dbscSNV Ada	ACMG/AMP Codes	ACMG/AMP class by clinical laboratory
	Subject 1	Germline	PMS2:c.716T>G (p.Leu239Arg)	NM_000535.7	411058	rs1060503136	N/A	Deleterious (Strong) (0.94)	Uncertain (0)	(N/A)	Uncertain (-2.69)	Benign (0.01)	(N/A)	PM2,PP3	VUS
		Somatic	PMS2:c.904-2A>C	NM_000535.7	480344	rs587781339	N/A	(N/A)	(N/A)	(N/A)	(N/A)	Splice-Altering (1)	Deleterious (1)	PVS1,PM2,(PP3),(PP5)	Inactivating, LP
	Subject 2	Germline	PMS2:c.716T>G (p.Leu239Arg)	NM_000179.3	1009858	rs1669331455	N/A	(N/A)	(N/A)	(N/A)	(N/A)	(N/A)	(N/A)	PM2,PM5	VUS
		Somatic	MSH6:c.3173A>T (p.Asp1058Val)	NM_000179.3	N/A	N/A	N/A	Deleterious (Strong) (0.95)	Deleterious (Supporting) (0)	(N/A)	Deleterious (Moderate) (-5.87)	Benign (0.06)	Benign (low) (0.3)	PM2,PM5,PP3	Inactivating, LP
		Somatic	MSH6:c.3556+2T>C	NM_000179.3	855069	rs1669882321	N/A	(N/A)	(N/A)	(N/A)	(N/A)	Splice-Altering (0.66)	Deleterious (1)	PVS1,PM2,(PP3),(PP5)	Inactivating, LP
		Somatic	MSH6:c.3253_3254insC (p.Phe1088fs*5)	NM_000179.3	89364	rs2676080780		(N/A)	(N/A)	(N/A)	(N/A)	(N/A)	(N/A)	PVS1,PM2,PM3,(PP5)	Inactivating, P
	Subject 3	Germline	SDHC:c.374T>G (p.Met125Arg)	NM_003001.5	407057	rs1060501387	3.186e-05	Deleterious (Supporting) (0.73)	Benign (Supporting) (0.09)	(N/A)	Uncertain (-3.74)	Splice-Altering (0.9)	(N/A)	PM2,PP3	VUS
		Somatic	Chromosome 1 monosomy (includes one copy deletion of SDHC at 1q23.3)	N/A	N/A	N/A	N/A	(N/A)	(N/A)	(N/A)	(N/A)	(N/A)	(N/A)	N/A	P
	Subject 4	Germline	TP53:c.640C>T (p.His214Tyr)	NM_000546.6	1053808	N/A	N/A	Deleterious (Supporting) (0.74)	Uncertain (0)	Deleterious (Supporting) (1)	Deleterious (Moderate) (-6.72)	(N/A)	(N/A)	PM2,PM5,PP3	VUS
		Somatic	one copy deletion of TP53 at 17p13.1	N/A	N/A	N/A	N/A	(N/A)	(N/A)	(N/A)	(N/A)	(N/A)	(N/A)	N/A	Deletion, P
		Germline	PMS2:c.1211C>G (p.Pro404Arg)	NM_000535.7	142875	rs536111818	8.534e-05	Benign (Supporting) (0.19)	Uncertain (0.04)	Uncertain (0.58)	Uncertain (1.1)	(N/A)	(N/A)	PM2,BP4	VUS
	Subject 5	Germline	PMS2:c.620G>A (p.Gly207Glu)	NM_000535.7	127793	rs374704824	0.0003429	Uncertain (0.59)	Uncertain (0.01)	Deleterious (Supporting) (1)	Uncertain (-0.75)	(N/A)	(N/A)	PM2	VUS
		Germline	ATM:c.610G>A (p.Gly204Arg)	NM_000051.4	127419	rs147915571	0.0001027	Benign (Moderate) (0.11)	Uncertain (0)	Uncertain (0.78)	Uncertain (1.67)	(N/A)	(N/A)	PM2,BP4	VUS
		Germline	CHEK1:c.-37G>A	NM_001114122.3	N/A	s556405813	0.001462	(N/A)	(N/A)	(N/A)	(N/A)	Splice-Altering (0.64)	(N/A)	PM2,PP3	VUS
		Germline	TSC2:c.4569+5G>A	NM_000548.5	660451	rs746446349	1.199e-05	(N/A)	(N/A)	(N/A)	(N/A)	Splice-Altering (low) (0.23)	Deleterious (1)	PM2,PP3	VUS
		Germline	PALB2:c.-25C>A	NM_024675.4	126575	rs515726056	4.175e-06	(N/A)	(N/A)	(N/A)	(N/A)	(N/A)	(N/A)	PM2	VUS
		Germline	GEN1:c.749C>T(p.Pro250Leu)	NM_001130009.3	969579	rs141482726	0.0005697	Benign (Moderate) (0.03)	Benign (Supporting) (0.29)	Benign (Moderate) (0.01)	Uncertain (1.77)	Benign (0.01)	(N/A)	PM2,BP4	VUS
	Subject 6	Germline	PMS2:c.1688_1689delinsAG(p.Arg563Gln)	NM_000535.7	135940	rs587780725	N/A	(N/A)	(N/A)	Benign (Supporting) (0.06)	(N/A)	(N/A)	(N/A)	PM2	VUS
		Germline	POT1:c.977T>C(p.Val326Ala)	NM_015450.3	475115	rs75932146	2.833e-05	Benign (Moderate) (0.06)	Benign (Supporting) (0.27)	Benign (Supporting) (0.05)	Uncertain (0.93)	Splice-Altering (low) (0.22)	(N/A)	PM2,BP4	VUS
		Germline	NBN:c.511A>G(p.Ile171Val)	NM_002485.5	6946	rs61754966	0.0015	Uncertain (0.4)	Deleterious (Supporting) (0)	Uncertain (0.16)	Uncertain (1)	(N/A)	(N/A)	(BP6)	VUS
	Subject 7	Germline	MSH6:c.1028C>T(p.Pro343Leu)	NM_000179.3	127552	rs548898238	7.075e-06	Uncertain (0.52)	Uncertain (0)	Uncertain (0.19)	Uncertain (-2.23)	(N/A)	(N/A)	PM2	VUS
		Germline	GBA:c.1226A>G(p.Asn409Ser)	NM_000157.4	4290	rs76763715	0.002235	Deleterious (Supporting) (0.67)	Uncertain (0.01)	Uncertain (0.43)	Deleterious (Moderate) (-5.77)	Splice-Altering (low) (0.21)	Deleterious (low) (0.57)	PS3,PS4,PM2,PM3,PP3,PP5	P
		Germline	CDKN1B:c.476-6_476-5delGCinsAT	NM_004064.4	536850	rs1555085703	N/A	(N/A)	(N/A)	(N/A)	(N/A)	(N/A)	(N/A)	PM2	VUS
		Germline	POLE:c.-38delA	NM_006231.4	420299	rs1031310075	0.000165	Benign (Moderate) (0.13)	Uncertain (0)	Uncertain (0.84)	Benign (Supporting) (3.99)	(N/A)	(N/A)	PM2	VUS
		Germline	BRCA2:c.679G>C(p.Ala227Pro)	NM_000059.4	462413	rs398122563	N/A	Benign (Supporting) (0.2)	Uncertain (0.01)	(N/A)	Benign (Moderate) (5.5)	(N/A)	Benign (0)	PM2,BP4	VUS
		Germline	APC:c.2966A>G(p.Asp989Gly)	NM_000038.6	411386	rs770976457	7.958e-06	Uncertain (0.52)	Uncertain (0.01)	Deleterious (Supporting) (0.98)	Uncertain (-3.45)	(N/A)	(N/A)	PM2	VUS
	Subject 8	Germline	MSH6:c.494T>G(p.Phe165Cys)	NM_000179.3	231130	rs763841886	7.954e-06	Uncertain (0.48)	Uncertain (0)	Uncertain (0.91)	Uncertain (-0.47)	(N/A)	(N/A)	PM2	VUS
		Germline	KIF1B:c.185C>T(p.Pro62Leu)	NM_001365951.3	955876	rs1262165101	3.185e-05	Uncertain (0.36)	Uncertain (0.01)	(N/A)	Uncertain (-2.25)	(N/A)	Deleterious (0.94)	PM2,PP3	VUS
		Germline	ATR:c.4351C>T(p.Arg1451Trp)	NM_001184.4	157985	rs148064542	0.000297	Benign (Moderate) (0.13)	Uncertain (0.01)	Benign (Supporting) (0.08)	Benign (Supporting) (3.59)	Benign (0.04)	(N/A)	PM2,BP4	VUS
		Germline	CDH1:c.1183A>G(p.Thr395Ala)	NM_004360.5	232232	rs201135424	3.976e-06	Benign (Moderate) (0.17)	Uncertain (0.07)	Uncertain (0.28)	Uncertain (0.59)	(N/A)	(N/A)	PM2,BP4	VUS
		Germline	RECQL4:c.1187_1188delCA(p.Thr396Sfs*26)	NM_004260.4	955877	rs1828085910	N/A	(N/A)	(N/A)	(N/A)	(N/A)	Benign (0.01)	(N/A)	PVS1,PM2,(PP5)	LP
	Subject 9	Germline	MSH6:c.1774G>A(p.Val592Ile)	NM_000179.3	628131	rs1558662912	N/A	Uncertain (0.31)	Benign (Supporting) (0.09)	(N/A)	Uncertain (-2.33)	(N/A)	(N/A)	PM2	VUS
		Germline	KIF1B:c.2480C>T(p.Thr827Ile)	NM_015074.3	4660	rs121908162	0.0005798	Uncertain (0.33)	Benign (Supporting) (0.29)	Benign (Supporting) (0.02)	Uncertain (-1.11)	(N/A)	(N/A)	PM2	VUS
		Germline	POLE:c.139C>T(p.Arg47Trp)	NM_006231.4	240391	rs143626223	N/A	(N/A)	(N/A)	(N/A)	(N/A)	(N/A)	(N/A)	BS1	LB
		Germline	FANCA:c.3348+7G>T	NM_000135.4	321339	rs185527578	0.0005073	(N/A)	(N/A)	(N/A)	(N/A)	(N/A)	Benign (0)	BP4,BP6	LB
		Germline	EGFR:c.2749G>A(p.Gly917Arg)	NM_005228.5	958259	rs775695605	4.374e-05	Uncertain (0.45)	Uncertain (0)	Deleterious (Supporting) (0.99)	Uncertain (-0.24)	(N/A)	(N/A)	PM2	VUS
	Subject 10	Germline	MSH6:c.3256C>T(p.Pro1086Ser)	NM_000179.3	525751	rs756108143	3.977e-06	Benign (Supporting) (0.29)	Benign (Moderate) (0.6)	(N/A)	Uncertain (-2.19)	(N/A)	(N/A)	PM2,BP4	VUS
		Germline	KIF1B:c.500G>A(p.Arg167His)	NM_001365951.3	1056875	N/A	N/A	Deleterious (Moderate) (0.81)	Deleterious (Supporting) (0)	(N/A)	Uncertain (-1.03)	Benign (0.01)	(N/A)	PM2,PP3	VUS
		Germline	BUB1B:c.2679-39C>A	NM_001211.6	N/A	rs939055098	1.77e-05	(N/A)	(N/A)	(N/A)	(N/A)	(N/A)	(N/A)	PM2	VUS
		Germline	SOS1:c.376G>C(p.Val126Leu)	NM_005633.4	632996	rs755770649	N/A	Uncertain (0.6)	Uncertain (0)	(N/A)	Uncertain (-0.34)	(N/A)	(N/A)	PM2	VUS
		Germline	MITF:c.1090C>G(p.Arg364Gly)	NM_198159.3	666855	rs372113245	7.974e-06	Deleterious (Supporting) (0.71)	Deleterious (Supporting) (0)	Deleterious (Supporting) (1)	Deleterious (Supporting) (-4.44)	(N/A)	(N/A)	PM2,PP3	VUS
		Germline	MET:c.3290A>G(p.His1097Arg)	NM_001127500.3	216506	rs758292223	8.901e-05	Deleterious (Supporting) (0.77)	Uncertain (0)	Deleterious (Supporting) (1)	Uncertain (-1.58)	(N/A)	(N/A)	PM2,PP3	VUS
	Subject 11	Germline	SDHA:c.1579C>T(p.Arg527Cys)	NM_004168.4	412340	rs138723511	1.593e-05	Deleterious (Strong) (0.95)	Deleterious (Supporting) (0)	Deleterious (Moderate) (1)	Uncertain (-3.2)	Benign (0.01)	(N/A)	PM2,PP3	VUS
		Germline	MRE11A:c.463C>T(p.Arg155Cys)	NM_005591.4	142512	rs587782512	1.062e-05	Deleterious (Supporting) (0.66)	Deleterious (Supporting) (0)	Uncertain (0.38)	Uncertain (-1.94)	(N/A)	(N/A)	PM2,PP3	VUS
		Germline	SERPINA1:c.187C>T(p.Arg63Cys)	NM_001127701.1	17974	rs28931570	0.001093	Deleterious (Supporting) (0.69)	Deleterious (Supporting) (0)	Uncertain (0.59)	Uncertain (-2.45)	Benign (0.02)	(N/A)	PS3,PM2,PP3,(PP5)	LP
		Germline	HOXB13:c.251G>A(p.Gly84Glu)	NM_006361.6	128031	rs138213197	0.00188	Uncertain (0.45)	Uncertain (0.01)	Deleterious (Moderate) (1)	Uncertain (0.54)	(N/A)	(N/A)	PS4,PM2,(PP5)	LP
		Germline	NSD1:c.1666A>G(p.Asn556Asp)	NM_022455.5	96037	rs143571876	0.0001134	Uncertain (0.3)	Uncertain (0.01)	Uncertain (0.57)	Uncertain (-3.13)	(N/A)	(N/A)	PM2,(BP6)	VUS
	Subject 12	Germline	SDHC:c.430G>C(p.Glu144Gln)	NM_001035511.2	41773	rs201210474	0.005543	Benign (Moderate) (0.1)	Deleterious (Supporting) (0)	Uncertain (0.86)	Deleterious (Supporting) (-4.23)	(N/A)	(N/A)	BP4	VUS
		Germline	WT1:c.745C>T(p.Pro249Ser)	NM_000378.3	135453	rs2234584	0.0003716	Uncertain (0.42)	Benign (Supporting) (0.11)	Uncertain (0.16)	Uncertain (-1.84)	(N/A)	(N/A)	PP2	VUS
		Germline	RAD51C:c.428A>G(p.Gln143Arg)	NM_058216.3	128205	rs587780255	3.579e-05	Deleterious (Supporting) (0.69)	Uncertain (0)	Uncertain (0.84)	Uncertain (0.55)	Benign (0.02)	(N/A)	PM2,PP3	VUS
		Germline	CEBPA:c.724G>A(p.Gly242Ser)	NM_004364.5	239927	rs530569305	0.0002002	Benign (Moderate) (0.09)	Benign (Moderate) (0.54)	Benign (Moderate) (0)	Uncertain (1.63)	(N/A)	(N/A)	PM2,BP4	VUS
		Germline	MSH6:c.3217C>T(p.Pro1073Ser)	NM_000179.3	41593	rs142254875	0.0004103	Uncertain (0.31)	Benign (Moderate) (0.47)	Uncertain (0.72)	Uncertain (-2.14)	Benign (0.01)	(N/A)	PM2,BP4	VUS
		Germline	DKC1:c.976G>A(p.Gly326Ser)	NM_001363.5	944001	rs140273992	2.725e-05	Deleterious (Supporting) (0.65)	Uncertain (0.02)	Uncertain (0.68)	Uncertain (-2.64)	(N/A)	(N/A)	PM2,PP3	VUS
	Subject 13	Germline	SDHC:c.430G>C(p.Glu144Gln)	NM_001035511.2	41773	rs201210474	0.005543	Benign (Moderate) (0.1)	Deleterious (Supporting) (0)	Uncertain (0.86)	Deleterious (Supporting) (-4.23)	(N/A)	(N/A)	BP4	VUS
		Somatic	Low amplification of 1q23.3 region including SDHC (non-specific)	N/A	N/A	N/A	N/A	(N/A)	(N/A)	(N/A)	(N/A)	(N/A)	(N/A)	N/A	VUS
		Germline	ERCC4:c.1563C>G(p.Ser521Arg)	NM_005236.3	134153	rs41552412	0.0008492	Benign (Moderate) (0.11)	Benign (Moderate) (0.4)	Uncertain (0.44)	Uncertain (0.23)	Benign (0.01)	(N/A)	BS1,BP4	LB
	Subject 14	Germline	TP53:c.-29+236T>C	NM_000546.6	N/A	rs17883908	0.006025	(N/A)	(N/A)	(N/A)	(N/A)	(N/A)	(N/A)	BS1	VUS
		Germline	TP53:c.-29+571T>C	NM_000546.6	N/A	rs9905505	0.01411	(N/A)	(N/A)	(N/A)	(N/A)	Benign (0.01)	(N/A)	BS,BP4	LB
		Somatic	Single copy deletion of TP53 at 17p13.1	N/A	N/A	N/A	N/A	(N/A)	(N/A)	(N/A)	(N/A)	(N/A)	(N/A)	N/A	Deletion, P
		Germline	FANCL:c.203G>A(p.Arg68Gln)	NM_018062.4	456243	rs143819820	3.982e-06	Benign (Moderate) (0.03)	Benign (Moderate) (0.5)	(N/A)	Uncertain (1.01)	Benign (0.01)	(N/A)	PM2,BP4	VUS
	Subject 15	Germline	TP53:c.-29+1044T>A	NM_000546.6	N/A	rs778235420	0.0008016	(N/A)	(N/A)	(N/A)	(N/A)	(N/A)	(N/A)	BS1	VUS
		Germline	SMARCE1:c.1210A>G(p.Ile404Val)	NM_003079.5	463421	rs751165188	2.391e-05	Benign (Moderate) (0.07)	Benign (Moderate) (1)	(N/A)	Uncertain (2.4)	Benign (0.01)	(N/A)	PM2,BP4	VUS
		Germline	RECQL4:c.1237_1238delGCinsAG(p.Ala413Arg)	NM_004260.4	135169	rs587778652	N/A	(N/A)	(N/A)	Uncertain (0.85)	(N/A)	(N/A)	(N/A)	PM2	VUS
		Somatic	TP53:c.404G>A (p.Cys135Tyr)	NM_000546.6	141762	rs587781991	N/A	Deleterious (Strong) (0.96)	Uncertain (0)	Deleterious (Moderate) (1)	Deleterious (Moderate) (-6.8)	(N/A)	(N/A)	PM2,PM5,PP3,(PP5)	VUS
		Somatic	Single copy deletion of TP53 at 17p13.1	(N/A)	(N/A)	(N/A)	(N/A)	(N/A)	(N/A)	(N/A)	(N/A)	(N/A)	(N/A)	N/A	Deletion, P
	Subject 16	Germline	TP53:c.-29+1044T>A	NM_000546.6	N/A	rs778235420	0.0008016	(N/A)	(N/A)	(N/A)	(N/A)	(N/A)	(N/A)	BS1	VUS
		Germline	FANCA:c.368A>G(p.Gln123Arg)	NM_000135.4	N/A	rs988689175	3.981e-06	Benign (Moderate) (0.02)	Benign (Supporting) (0.26)	(N/A)	Uncertain (0.9)	(N/A)	(N/A)	PM2,BP4	VUS
		Somatic	TP53:c.329G>T (p.Arg110Leu)	NM_000546.6	406597	rs11540654	N/A	Uncertain (0.63)	Uncertain (0.01)	Uncertain (0.9)	Deleterious (Moderate) (-6.69)	Benign (0.01)	(N/A)	PS3,PM2,PM5,(PP5)	Inactivating, LP
		Somatic	Single copy deletion of TP53 at 17p13.1	(N/A)	(N/A)	(N/A)	(N/A)	(N/A)	(N/A)	(N/A)	(N/A)	(N/A)	(N/A)	(N/A)	Deletion, P
	Abbreviations: P: Pathogenic; LP: Likely Pathogenic; VUS: Variant of Uncertain Significance; LB: Likely Benign
	For missense variants, the REVEL aggregate score was used to assign the ACMG/AMP criteria codes PP3 or BP4 when appropriate
	For splice site variants, a combination of SpliceAI or dbscSNV Ada was used to assign the ACMG/AMP criteria codes PP3 or BP4 when appropriate
	ACMG/AMP codes in parenthesis indicate evidences that were present but not used in the calculation of pathogenicity class to avoid over invoking of overlapping evidences

## Sheet: In Silico Predictors_x0009__x0009__x0009__x0009__x0009_
	List and description of in silico tools
	List	Description	Source
	REVEL	REVEL (rare exome variant ensemble learner) is an ensemble method for predicting the pathogenicity of missense variants based on an aggregate score from 13 individual tools: MutPred, FATHMM v2.3, VEST 3.0, PolyPhen-2, SIFT, PROVEAN, MutationAssessor, MutationTaster, LRT, GERP++, SiPhy, phyloP, and phastCons. The REVEL score ranges from 0 to 1, with higher scores reflecting greater likelihood that…	https://sites.google.com/site/revelgenomics/about
	SIFT	SIFT predicts the consequence of an amino acid substitution and protein function, based on the degree of conservation of amino acid residues in sequence alignments derived from closely related sequences. The score ranges from 0.0 (deleterious) to 1.0 (tolerated).	https://sift.bii.a-star.edu.sg
	Polyphen2	PolyPhen-2 predicts possible impact of an amino acid substitution on the structure and function of a human protein using physical and comparative factors.	http://genetics.bwh.harvard.edu/pph2/
	FATHMM	FATHMM (Functional Analysis through Hidden Markov Models) predicts the functional consequences of both coding variants, and non-coding variants in the human genome. The score can range from -16.13 to 10.64 with smaller scores are more likely of being deleterious.	http://fathmm.biocompute.org.uk
	SpliceAI	SpliceAI uses deep neural networks to predict splicing events. The score ranges from 0 to 1, indicating the probability of the variant being splice-altering.	https://github.com/Illumina/SpliceAI
	dbscSNV Ada	dbscSNV Ada predicts potential of altering splicing of SNVs within splicing consensus regions (−3 to +8 at the 5’ splice site and −12 to +2 at the 3’ splice site), using ensemble score computed using AdaBoost algorithm on the outputs of several other prediction tools. The score can range from 0 to 1, with higher values are more likely of being deleterious.	http://www.liulab.science/dbscsnv.html

## Sheet: ACMG codes
	Code	Description
	PVS1	Null variant (nonsense, frameshift, canonical ±1 or 2 splice sites, initiation codon, single or multiexon deletion) in a gene where LOF is a known mechanism of disease
	PS1	Same amino acid change as a previously established pathogenic variant regardless of nucleotide change
	PS2	De novo (both maternity and paternity confirmed) in a patient with the disease and no family history. (The gene must be associated with the phenotype.)
	PS3	Well-established in vitro or in vivo functional studies supportive of a damaging effect on the gene or gene product
	PS4	The prevalence of the variant in affected individuals is significantly increased compared with the prevalence in controls
	PM1	Located in a mutational hot spot and/or critical and well-established functional domain (e.g., active site of an enzyme) without benign variation
	PM2	Absent from controls (or at extremely low frequency if recessive) in Exome Sequencing Project, 1000 Genomes Project, or Exome Aggregation Consortium
	PM3	For recessive disorders, detected in trans with a pathogenic variant
	PM4	Protein length changes as a result of in-frame deletions/insertions in a nonrepeat region or stop-loss variants
	PM5	Novel missense change at an amino acid residue where a different missense change determined to be pathogenic has been seen before
	PM6	Assumed de novo, but without confirmation of paternity and maternity
	PP1	Cosegregation with disease in multiple affected family members in a gene definitively known to cause the disease
	PP2	Missense variant in a gene that has a low rate of benign missense variation and in which missense variants are a common mechanism of disease
	PP3	Multiple lines of computational evidence support a deleterious effect on the gene or gene product (conservation, evolutionary, splicing impact, etc.)
	PP4	Patient’s phenotype or family history is highly specific for a disease with a single genetic etiology
	PP5	Reputable source recently reports variant as pathogenic, but the evidence is not available to the laboratory to perform an independent evaluation
	BA1	Allele frequency is >5% in Exome Sequencing Project, 1000 Genomes Project, or Exome Aggregation Consortium
	BS1	Allele frequency is greater than expected for disorder
	BS2	Observed in a healthy adult individual for a recessive (homozygous), dominant (heterozygous), or X-linked (hemizygous) disorder, with full penetrance expected at an early age
	BS3	Well-established in vitro or in vivo functional studies show no damaging effect on protein function or splicing
	BS4	Lack of segregation in affected members of a family
	BP1	Missense variant in a gene for which primarily truncating variants are known to cause disease
	BP2	Observed in trans with a pathogenic variant for a fully penetrant dominant gene/disorder or observed in cis with a pathogenic variant in any inheritance pattern
	BP3	In-frame deletions/insertions in a repetitive region without a known function
	BP4	Multiple lines of computational evidence suggest no impact on gene or gene product (conservation, evolutionary, splicing impact, etc.)
	BP5	Variant found in a case with an alternate molecular basis for disease
	BP6	Reputable source recently reports variant as benign, but the evidence is not available to the laboratory to perform an independent evaluation
	BP7	A synonymous (silent) variant for which splicing prediction algorithms predict no impact to the splice consensus sequence nor the creation of a new splice site AND the nucleotide is not highly conserved
	Source: ACMG Standards and Guidelines (2015)
